# Supplementary material for: Clinical comparison of the BIOFIRE Joint Infection Panel using synovial fluid and tissue biopsy samples
Source: Microbiol Spectr. 2026 Feb 20;14(4):e03402-25. doi: 10.1128/spectrum.03402-25 (PMC13055355; doi:10.1128/spectrum.03402-25)
Supplement: File S1 — Synovial fluid and tissue biopsy results, including PCR and culture results for each subject. [file spectrum.03402-25-s0001.xlsx]

## Sheet: Sheet1
Supplementary material. Anonymized Individual results
Fresh/Frozen	Subject/Specimen Information				Synovial Fluid					Composite Homogenate Results			H1					H2					H3					H4					Monomicrobial/ Polymicrobial
	Age	Sex	Collection Site	Prosthesis	BioFire JI Panel			Lab Results		Homogenate(s) Tested	Any positive from homogenate(s) tested		BioFire JI Panel			Lab Results		BioFire JI Panel			Lab Results		BioFire JI Panel			Lab Results		BioFire JI Panel			Lab Results
					# days between enrollment and testing	Number of Detections	Organism(s)	Culture			BioFire JI Panel	Culture	# days between enrollment and testing	Number of detections	Organism(s) Detected	Culture		# days between enrollment and testing	Number of Detections	Organism(s) Detected	Culture		# days between enrollment and testing	Number of Detections	Organism(s) Detected	Culture		# days between enrollment and testing	Number of Detections	Organism(s) Detected	Culture
								Number of On-Panel Detections	On-Panel Organism(s)							Number of On-Panel Detections	On-Panel Organism(s)				Number of on-panel Detections	On-Panel Organism(s)				Nuber of on-panel Detections	On-Panel Organism(s)				Number of On-Panel Detections	On-Panel Organism(s)
																																Cx_Summary_H4.Merged
Frozen	65+ years	Female	Hip	Yes	318	0	negative	0	negative	H1 H2 H3 H4	negative	negative	358	0	negative	0	negative	358	0	negative	0	negative	358	0	negative	0	negative	358	0	negative	0	negative	-
Frozen	26 - 64 years	Male	Hip	Yes	323	0	negative	0	negative	H1 H2 H3 H4	Klebsiella pneumoniae group	negative	363	0	negative	0	negative	363	1	Klebsiella pneumoniae group	0	negative	363	0	negative	0	negative	363	1	Klebsiella pneumoniae group		Not collected	M
Frozen	26 - 64 years	Male	Knee	No	359	1	Enterococcus faecalis	1	Enterococcus faecalis	H1 H2 H3 H4	Enterococcus faecalis	Enterococcus faecalis	401	1	Enterococcus faecalis	1	Enterococcus faecalis	401	1	Enterococcus faecalis	1	Enterococcus faecalis	401	1	Enterococcus faecalis	1	Enterococcus faecalis	400	1	Enterococcus faecalis	1	Enterococcus faecalis	M
Frozen	26 - 64 years	Male	Knee	Yes	363	0	negative	0	negative	H1 H2 H3 H4	negative	negative	412	0	negative	0	negative	412	0	negative	0	negative	412	0	negative	0	negative	412	0	negative	0	negative	-
Frozen	65+ years	Female	Knee	Yes	382	1	Staphylococcus aureus	1	Staphylococcus aureus	H1 H2 H3 H4	Staphylococcus aureus, Staphylococcus lugdunensis	Staphylococcus aureus	439	1	Staphylococcus aureus	1	Staphylococcus aureus	439	1	Staphylococcus aureus	1	Staphylococcus aureus	439	1	Staphylococcus aureus	1	Staphylococcus aureus	439	2	Staphylococcus aureus, Staphylococcus lugdunensis	1	Staphylococcus aureus	P
Frozen	65+ years	Female	Hip	Yes	403	1	Staphylococcus aureus	1	Staphylococcus aureus	H1 H2 H3 H4	Staphylococcus aureus	Staphylococcus aureus	466	1	Staphylococcus aureus	1	Staphylococcus aureus	466	1	Staphylococcus aureus	1	Staphylococcus aureus	466	1	Staphylococcus aureus	1	Staphylococcus aureus	466	1	Staphylococcus aureus	1	Staphylococcus aureus	M
Frozen	65+ years	Male	Hip	Yes	408	1	Staphylococcus aureus	1	Staphylococcus aureus	H1 H2 H3 H4	Staphylococcus aureus	Staphylococcus aureus	471	1	Staphylococcus aureus	1	Staphylococcus aureus	471	1	Staphylococcus aureus	1	Staphylococcus aureus	471	1	Staphylococcus aureus	1	Staphylococcus aureus	471	1	Staphylococcus aureus	1	Staphylococcus aureus	M
Frozen	65+ years	Male	Knee	Yes	490	0	negative	0	negative	H1 H2 H3 H4	negative	negative	490	0	negative	0	negative	490	0	negative	0	negative	490	0	negative	0	negative	490	0	negative	0	negative	-
Frozen	65+ years	Female	Hip	Yes	497	0	negative	0	negative	H1 H2 H3 H4	negative	negative	497	0	negative	0	negative	497	0	negative	0	negative	497	0	negative	0	negative	497	0	negative	0	negative	-
Frozen	65+ years	Male	Knee	Yes	443	0	negative	0	negative	H1 H2 H3 H4	negative	negative	506	0	negative	0	negative	506	0	negative	0	negative	506	0	negative	0	negative	506	0	negative	0	negative	-
Frozen	65+ years	Male	Knee	Yes	469	3	Anaerococcus prevotii/vaginalis, Finegoldia magna, Streptococcus spp.	3	Anaerococcus vaginalis, Finegoldia magna, Streptococcus constellatus	H1 H2 H3 H4	Anaerococcus prevotii/vaginalis, Finegoldia magna, Staphylococcus aureus, Streptococcus spp.	Finegoldia magna, Streptococcus constellatus, Proteus mirabilis	520	0	negative	2	Finegoldia magna, Streptococcus constellatus	520	3	Anaerococcus prevotii/vaginalis, Finegoldia magna, Streptococcus spp.	1	Streptococcus constellatus	520	0	negative	2	Finegoldia magna, Streptococcus constellatus	520	4	Anaerococcus prevotii/vaginalis, Finegoldia magna, Staphylococcus aureus, Streptococcus spp.	3	Finegoldia magna, Streptococcus constellatus, Proteus mirabilis	P
Frozen	65+ years	Male	Shoulder	Yes	463	1	Morganella morganii	1	Morganella morganii	H1 H2 H3 H4	Streptococcus spp., Morganella morganii	Morganella morganii	525	1	Morganella morganii	1	Morganella morganii	525	1	Morganella morganii	1	Morganella morganii	525	1	Morganella morganii	1	Morganella morganii	525	2	Streptococcus spp., Morganella morganii	1	Morganella morganii	P
Frozen	65+ years	Male	Knee	Yes	494	0	negative	0	negative	H1 H2 H3 H4	Anaerococcus prevotii/vaginalis, Staphylococcus lugdunensis	Propionibacterium avidum, Staphylococcus lugdunensis	525	2	Anaerococcus prevotii/vaginalis, Staphylococcus lugdunensis	2	Propionibacterium avidum, Staphylococcus lugdunensis	525	1	Staphylococcus lugdunensis	2	Propionibacterium avidum, Staphylococcus lugdunensis	525	2	Anaerococcus prevotii/vaginalis, Staphylococcus lugdunensis	2	Propionibacterium avidum, Staphylococcus lugdunensis	525	2	Anaerococcus prevotii/vaginalis, Staphylococcus lugdunensis	2	Propionibacterium avidum, Staphylococcus lugdunensis	P
Frozen	26 - 64 years	Female	Hip	Yes	481	0	negative	0	negative	H1 H2 H3 H4	negative	negative	537	0	negative	0	negative	537	0	negative	0	negative	537	0	negative	0	negative	537	0	negative	0	negative	-
Frozen	65+ years	Male	Knee	Yes	482	0	negative	0	negative	H1 H2 H3 H4	negative	negative	538	0	negative	0	negative	538	0	negative	0	negative	538	0	negative	0	negative	538	0	negative	0	negative	-
Frozen	65+ years	Male	Hip	Yes	496	2	Klebsiella pneumoniae group, Morganella morganii	0	negative	H1 H2 H3 H4	Enterococcus faecalis, Enterococcus faecium, Finegoldia magna, Klebsiella pneumoniae group, Morganella morganii	Enterococcus faecalis, Klebsiella pneumoniae, Morganella morganii	576	1	Morganella morganii	1	Morganella morganii	576	1	Enterococcus faecalis	1	Enterococcus faecalis	576	0	negative	0	negative	576	5	Enterococcus faecalis, Enterococcus faecium, Finegoldia magna, Klebsiella pneumoniae group, Morganella morganii	2	Klebsiella pneumoniae, Morganella morganii	P
Frozen	65+ years	Male	Knee	Yes	560	0	negative	0	negative	H1 H2 H3 H4	negative	negative	596	0	negative	0	negative	596	0	negative	0	negative	596	0	negative	0	negative	596	0	negative	0	negative	-
Frozen	65+ years	Male	Hip	Yes	553	1	Enterococcus faecalis	1	Enterococcus faecalis	H1 H2 H3 H4	Enterococcus faecalis, Staphylococcus aureus	Enterococcus faecalis	600	0	negative	0	negative	600	1	Enterococcus faecalis	1	Enterococcus faecalis	600	1	Enterococcus faecalis	1	Enterococcus faecalis	600	2	Enterococcus faecalis, Staphylococcus aureus	1	Enterococcus faecalis	P
Frozen	65+ years	Male	Hip	Yes	555	0	negative	0	negative	H1 H2 H3 H4	Proteus spp.	negative	601	1	Proteus spp.	0	negative	601	0	negative	0	negative	601	0	negative	0	negative	601	0	negative	0	negative	M
Frozen	65+ years	Female	Knee	Yes	521	0	negative	0	negative	H1 H2 H3 H4	negative	negative	602	0	negative	0	negative	602	0	negative	0	negative	602	0	negative	0	negative	602	0	negative	0	negative	-
Frozen	65+ years	Male	Knee	Yes	408	0	negative	0	negative	H1 H2 H3	negative	negative	471	0	negative	0	negative	471	0	negative	0	negative	471	0	negative	0	negative	N/A			N/A		-
Frozen	65+ years	Female	Knee	Yes	427	1	Staphylococcus aureus	1	Staphylococcus aureus	H1 H2 H3	Staphylococcus aureus	Staphylococcus aureus	475	1	Staphylococcus aureus	1	Staphylococcus aureus	475	1	Staphylococcus aureus	1	Staphylococcus aureus	475	0	negative	0	negative	N/A			N/A		M
Frozen	65+ years	Male	Knee	No	434	0	negative	0	negative	H1 H2 H3	negative	negative	482	0	negative	0	negative	482	0	negative	0	negative	482	0	negative	0	negative	N/A			N/A		-
Frozen	65+ years	Female	Knee	Yes	436	0	negative	0	negative	H1 H2 H3	negative	negative	485	0	negative	0	negative	485	0	negative	0	negative	485	0	negative	0	negative	N/A			N/A		-
Frozen	26 - 64 years	Male	Knee	Yes	496	0	negative	0	negative	H1 H2 H3	negative	negative	496	0	negative	0	negative	496	0	negative	0	negative	496	0	negative	0	negative	N/A			N/A		-
Frozen	65+ years	Female	Knee	Yes	496	0	negative	0	negative	H1 H2 H3	negative	negative	496	0	negative	0	negative	497	0	negative	0	negative	497	0	negative	0	negative	N/A			N/A		-
Frozen	26 - 64 years	Female	Knee	Yes	450	0	negative	0	negative	H1 H2 H3	negative	negative	500	0	negative	0	negative	500	0	negative	0	negative	500	0	negative	0	negative	N/A			N/A		-
Frozen	65+ years	Female	Hip	Yes	443	0	negative	1	Candida albicans	H1 H2 H3	Candida, Candida albicans	Candida albicans	506	1	Candida, Candida albicans	0	negative	506	1	Candida, Candida albicans	1	Candida albicans	506	1	Candida, Candida albicans	0	negative	N/A			N/A		M
Frozen	65+ years	Male	Knee	Yes	452	1	Staphylococcus aureus	1	Staphylococcus aureus	H1 H2 H3	Staphylococcus aureus	Staphylococcus aureus	514	1	Staphylococcus aureus	1	Staphylococcus aureus	514	1	Staphylococcus aureus	1	Staphylococcus aureus	514	1	Staphylococcus aureus	1	Staphylococcus aureus	N/A			N/A		M
Frozen	26 - 64 years	Female	Knee	Yes	490	0	negative	0	negative	H1 H2 H3	negative	negative	521	0	negative	0	negative	521	0	negative	0	negative	521	0	negative	0	negative	N/A			N/A		-
Frozen	65+ years	Male	Hip	Yes	488	0	negative	0	negative	H1 H2 H3	negative	negative	544	0	negative	0	negative	544	0	negative	0	negative	544	0	negative	0	negative	N/A			N/A		-
Frozen	26 - 64 years	Female	Hip	Yes	489	0	negative	0	negative	H1 H2 H3	negative	negative	520	0	negative	0	negative	545	0	negative	0	negative	545	0	negative	0	negative	N/A			N/A		-
Frozen	65+ years	Female	Hip	Yes	490	1	Streptococcus spp.	1	Streptococcus anginosus	H1 H2 H3	Staphylococcus aureus, Streptococcus spp.	Streptococcus anginosus	553	1	Streptococcus spp.	1	Streptococcus anginosus	553	2	Staphylococcus aureus, Streptococcus spp.	0	negative	553	0	negative	0	negative	N/A			N/A		P
Frozen	26 - 64 years	Female	Hip	Yes	501	0	negative	0	negative	H1 H2 H3	negative	negative	554	0	negative	0	negative	554	0	negative	0	negative	554	0	negative	0	negative	N/A			N/A		-
Frozen	65+ years	Male	Hip	Yes	508	2	Staphylococcus aureus, Escherichia coli	1	Escherichia coli	H1 H2 H3	Escherichia coli	Escherichia coli	560	1	Escherichia coli	1	Escherichia coli	560	1	Escherichia coli	1	Escherichia coli	560	1	Escherichia coli	1	Escherichia coli	N/A			N/A		P
Frozen	65+ years	Female	Knee	Yes	500	1	Streptococcus spp.	0	negative	H1 H2 H3	Streptococcus spp.	Streptococcus anginosus	562	1	Streptococcus spp.	1	Streptococcus anginosus	562	1	Streptococcus spp.	1	Streptococcus anginosus	562	1	Streptococcus spp.	1	Streptococcus anginosus	N/A			N/A		M
Frozen	65+ years	Male	Hip	Yes	500	0	negative	1	Enterobacter cloacae	H1 H2 H3	Enterobacter cloacae complex	Enterobacter cloacae	562	1	Enterobacter cloacae complex	1	Enterobacter cloacae	562	1	Enterobacter cloacae complex	1	Enterobacter cloacae	562	0	negative	0	negative	N/A			N/A		M
Frozen	65+ years	Female	Hip	Yes	500	1	Escherichia coli	1	Escherichia coli	H1 H2 H3	Staphylococcus aureus, Staphylococcus lugdunensis, Escherichia coli	Escherichia coli	562	1	Escherichia coli	1	Escherichia coli	562	1	Escherichia coli	1	Escherichia coli	563	3	Staphylococcus aureus, Staphylococcus lugdunensis, Escherichia coli	1	Escherichia coli	N/A			N/A		P
Frozen	26 - 64 years	Male	Hip	Yes	507	1	Staphylococcus aureus	1	Staphylococcus aureus	H1 H2 H3	Staphylococcus aureus	Staphylococcus aureus	567	1	Staphylococcus aureus	1	Staphylococcus aureus	567	1	Staphylococcus aureus	1	Staphylococcus aureus	567	1	Staphylococcus aureus	1	Staphylococcus aureus	N/A			N/A		M
Frozen	65+ years	Female	Hip	No	501	2	Enterococcus faecalis, Staphylococcus aureus	2	Enterococcus faecalis , Staphylococcus aureus	H1 H2 H3	Enterococcus faecalis, Staphylococcus aureus	Enterococcus faecalis, Staphylococcus aureus	578	2	Enterococcus faecalis, Staphylococcus aureus	2	Enterococcus faecalis, Staphylococcus aureus	578	1	Staphylococcus aureus	2	Enterococcus faecalis, Staphylococcus aureus	578	2	Enterococcus faecalis, Staphylococcus aureus	2	Enterococcus faecalis, Staphylococcus aureus	N/A			N/A		P
Frozen	65+ years	Male	Knee	Yes	501	0	negative	0	negative	H1 H2 H3	negative	Streptococcus anginosus	585	0	negative	0	negative	585	0	negative	1	Streptococcus anginosus	585	0	negative	0	negative	N/A			N/A		-
Frozen	26 - 64 years	Male	Hip	Yes	552	0	negative	0	negative	H1 H2 H3	negative	negative	587	0	negative	0	negative	587	0	negative	0	negative	587	0	negative	0	negative	N/A			N/A		-
Frozen	65+ years	Female	Knee	Yes	560	2	Enterococcus faecalis, Proteus spp.	0	negative	H1 H2 H3	negative	negative	596	0	negative	0	negative	596	0	negative	0	negative	596	0	negative	0	negative	N/A			N/A		P
Frozen	26 - 64 years	Female	Knee	No	561	0	negative	0	negative	H1 H2 H3	negative	negative	597	0	negative	0	negative	597	0	negative	0	negative	597	0	negative	0	negative	N/A			N/A		-
Frozen	26 - 64 years	Male	Knee	Yes	553	0	negative	0	negative	H1 H2 H3	negative	negative	599	0	negative	0	negative	600	0	negative	0	negative	600	0	negative	0	negative	N/A			N/A		-
Frozen	65+ years	Female	Knee	Yes	525	0	negative	0	negative	H1 H2 H3	negative	negative	625	0	negative	0	negative	625	0	negative	0	negative	625	0	negative	0	negative	N/A			N/A		-
Frozen	65+ years	Male	Knee	Yes	318	1	Staphylococcus aureus	1	Staphylococcus aureus	H1 H2	Staphylococcus aureus	Staphylococcus aureus	358	1	Staphylococcus aureus	1	Staphylococcus aureus	358	1	Staphylococcus aureus	1	Staphylococcus aureus	N/A			N/A		N/A			N/A		M
Frozen	26 - 64 years	Female	Hip	Yes	359	0	negative	0	negative	H1 H2	negative	negative	400	0	negative	0	negative	400	0	negative	0	negative	N/A			N/A		N/A			N/A		-
Frozen	26 - 64 years	Female	Knee	Yes	372	0	negative	0	negative	H1 H2	negative	negative	421	0	negative	0	negative	421	0	negative	0	negative	N/A			N/A		N/A			N/A		-
Frozen	26 - 64 years	Female	Knee	Yes	376	0	negative	0	negative	H1 H2	negative	negative	425	0	negative	0	negative	425	0	negative	0	negative	N/A			N/A		N/A			N/A		-
Frozen	65+ years	Female	Hip	Yes	376	1	Streptococcus spp., Streptococcus agalactiae	1	Streptococcus agalactiae	H1 H2	Streptococcus spp., Streptococcus agalactiae	Streptococcus agalactiae	427	1	Streptococcus spp., Streptococcus agalactiae	1	Streptococcus agalactiae	427	1	Streptococcus spp., Streptococcus agalactiae	1	Streptococcus agalactiae	N/A			N/A		N/A			N/A		M
Frozen	65+ years	Male	Hip	Yes	381	0	negative	0	negative	H1 H2	negative	negative	432	0	negative	0	negative	432	0	negative	0	negative	N/A			N/A		N/A			N/A		-
Frozen	65+ years	Male	Knee	Yes	381	0	negative	0	negative	H1 H2	negative	negative	432	0	negative	0	negative	432	0	negative	0	negative	N/A			N/A		N/A			N/A		-
Frozen	65+ years	Female	Knee	Yes	382	0	negative	0	negative	H1 H2	negative	negative	438	0	negative	0	negative	438	0	negative	0	negative	N/A			N/A		N/A			N/A		-
Frozen	65+ years	Male	Hip	Yes	408	0	negative	0	negative	H1 H2	negative	negative	468	0	negative	0	negative	468	0	negative	0	negative	N/A			N/A		N/A			N/A		-
Frozen	65+ years	Male	Hip	Yes	436	2	Staphylococcus lugdunensis, Proteus spp.	0	negative	H1 H2	Staphylococcus lugdunensis	Staphylococcus lugdunensis	485	1	Staphylococcus lugdunensis	1	Staphylococcus lugdunensis	485	1	Staphylococcus lugdunensis	0	negative	N/A			N/A		N/A			N/A		P
Frozen	65+ years	Female	Knee	Yes	489	0	negative	0	negative	H1 H2	Staphylococcus aureus	negative	489	0	negative	0	negative	491	1	Staphylococcus aureus	0	negative	N/A			N/A		N/A			N/A		M
Frozen	65+ years	Male	Knee	Yes	491	1	Staphylococcus aureus	1	Staphylococcus aureus	H1 H2	Staphylococcus aureus	Staphylococcus aureus	491	1	Staphylococcus aureus	1	Staphylococcus aureus	491	1	Staphylococcus aureus	1	Staphylococcus aureus	N/A			N/A		N/A			N/A		M
Frozen	26 - 64 years	Female	Knee	Yes	443	0	negative	0	negative	H1 H2	negative	negative	493	0	negative	0	negative	493	0	negative	0	negative	N/A			N/A		N/A			N/A		-
Frozen	26 - 64 years	Female	Knee	Yes	491	0	negative	0	negative	H1 H2	negative	negative	491	0	negative	0	negative	496	0	negative	0	negative	N/A			N/A		N/A			N/A		-
Frozen	65+ years	Male	Knee	Yes	449	0	negative	0	negative	H1 H2	negative	negative	499	0	negative	0	negative	499	0	negative	0	negative	N/A			N/A		N/A			N/A		-
Frozen	26 - 64 years	Female	Knee	Yes	468	0	negative	0	negative	H1 H2	negative	negative	518	0	negative	0	negative	518	0	negative	0	negative	N/A			N/A		N/A			N/A		-
Frozen	65+ years	Female	Knee	Yes	469	1	Staphylococcus aureus	1	Staphylococcus aureus	H1 H2	Staphylococcus aureus	Staphylococcus aureus	523	1	Staphylococcus aureus	1	Staphylococcus aureus	520	1	Staphylococcus aureus	1	Staphylococcus aureus	N/A			N/A		N/A			N/A		M
Frozen	65+ years	Female	Knee	Yes	490	0	negative	0	negative	H1 H2	negative	negative	521	0	negative	0	negative	521	0	negative	0	negative	N/A			N/A		N/A			N/A		-
Frozen	65+ years	Female	Knee	Yes	477	0	negative	0	negative	H1 H2	negative	negative	532	0	negative	0	negative	532	0	negative	0	negative	N/A			N/A		N/A			N/A		-
Frozen	26 - 64 years	Male	Knee	Yes	500	0	negative	0	negative	H1 H2	negative	negative	532	0	negative	0	negative	532	0	negative	0	negative	N/A			N/A		N/A			N/A		-
Frozen	65+ years	Female	Hip	Yes	492	0	negative	0	negative	H1 H2	negative	negative	534	0	negative	0	negative	534	0	negative	0	negative	N/A			N/A		N/A			N/A		-
Frozen	65+ years	Female	Knee	Yes	480	1	Staphylococcus aureus	0	negative	H1 H2	Staphylococcus aureus	Staphylococcus aureus	535	0	negative	0	negative	535	1	Staphylococcus aureus	1	Staphylococcus aureus	N/A			N/A		N/A			N/A		M
Frozen	65+ years	Female	Knee	Yes	484	1	Staphylococcus aureus	1	Staphylococcus aureus	H1 H2	Staphylococcus aureus	Staphylococcus aureus	563	1	Staphylococcus aureus	1	Staphylococcus aureus	563	1	Staphylococcus aureus	1	Staphylococcus aureus	N/A			N/A		N/A			N/A		M
Frozen	65+ years	Female	Hip	Yes	507	1	Staphylococcus aureus	1	Staphylococcus aureus	H1 H2	Staphylococcus aureus	negative	569	1	Staphylococcus aureus	0	negative	569	1	Staphylococcus aureus	0	negative	N/A			N/A		N/A			N/A		M
Frozen	65+ years	Female	Hip	Yes	553	0	negative	0	negative	H1 H2	negative	negative	589	0	negative	0	negative	589	0	negative	0	negative	N/A			N/A		N/A			N/A		-
Frozen	65+ years	Male	Knee	Yes	560	1	Staphylococcus lugdunensis	0	negative	H1 H2	negative	negative	596	0	negative	0	negative	596	0	negative	0	negative	N/A			N/A		N/A			N/A		M
Frozen	65+ years	Female	Hip	Yes	559	1	Enterococcus faecalis	1	Enterococcus faecalis	H1 H2	Enterococcus faecalis	Enterococcus faecalis	606	1	Enterococcus faecalis	1	Enterococcus faecalis	606	1	Enterococcus faecalis	1	Enterococcus faecalis	N/A			N/A		N/A			N/A		M
Frozen	65+ years	Female	Knee	Yes	307	0	negative	0	negative	H1	negative	negative	321	0	negative	0	negative	N/A			N/A		N/A			N/A		N/A			N/A		-
Frozen	65+ years	Male	Hip	Yes	307	0	negative	0	negative	H1	negative	negative	321	0	negative	0	negative	N/A			N/A		N/A			N/A		N/A			N/A		-
Frozen	26 - 64 years	Male	Knee	Yes	330	0	negative	0	negative	H1	negative	negative	371	0	negative	0	negative	N/A			N/A		N/A			N/A		N/A			N/A		-
Frozen	65+ years	Male	Hip	Yes	357	0	negative	0	negative	H1	negative	negative	406	0	negative	0	negative	N/A			N/A		N/A			N/A		N/A			N/A		-
Frozen	65+ years	Female	Knee	Yes	364	0	negative	0	negative	H1	negative	negative	406	0	negative	0	negative	N/A			N/A		N/A			N/A		N/A			N/A		-
Frozen	65+ years	Male	Knee	Yes	364	0	negative	0	negative	H1	negative	negative	413	0	negative	0	negative	N/A			N/A		N/A			N/A		N/A			N/A		-
Frozen	26 - 64 years	Male	Knee	No	377	0	negative	0	negative	H1	negative	negative	428	0	negative	0	negative	N/A			N/A		N/A			N/A		N/A			N/A		-
Frozen	65+ years	Male	Knee	Yes	378	1	Pseudomonas aeruginosa	1	Pseudomonas aeruginosa	H1	negative	negative	429	0	negative	0	negative	N/A			N/A		N/A			N/A		N/A			N/A		M
Frozen	65+ years	Female	Hip	Yes	381	0	negative	0	negative	H1	negative	negative	432	0	negative	0	negative	N/A			N/A		N/A			N/A		N/A			N/A		-
Frozen	26 - 64 years	Male	Knee	No	422	0	negative	0	negative	H1	negative	negative	450	0	negative	0	negative	N/A			N/A		N/A			N/A		N/A			N/A		-
Frozen	65+ years	Male	Knee	No	395	0	negative	0	negative	H1	negative	negative	452	0	negative	0	negative	N/A			N/A		N/A			N/A		N/A			N/A		-
Fresh	26 - 64 years	Male	elbow	No	0	1	Staphylococcus aureus	1	Staphylococcus aureus	H1 H2	Staphylococcus aureus	Staphylococcus aureus	0	1	Staphylococcus aureus	1	Staphylococcus aureus	0	1	Staphylococcus aureus	1	Staphylococcus aureus	N/A			N/A		N/A			N/A		M
Fresh	65+ years	Female	Knee	Yes	0	0	negative	0	negative	H1	negative	negative	0	0	negative	0	negative	N/A			N/A		N/A			N/A		N/A			N/A		-
Fresh	65+ years	Male	leg stump	No	0	1	Staphylococcus aureus	0	negative	H1	Staphylococcus aureus	negative	0	1	Staphylococcus aureus	0	negative	N/A			N/A		N/A			N/A		N/A			N/A		M
Fresh	65+ years	Male	Shoulder	Yes	0	0	negative	0	negative	H1 H2 H3 H4	negative	negative	0	0	negative	0	negative	0	0	negative	0	negative	0	0	negative	0	negative	0	0	negative	0	negative	-
Fresh	26 - 64 years	Male	Unknown	Yes	0	0	negative	0	negative	H1	negative	negative	0	0	negative	0	negative	N/A			N/A		N/A			N/A		N/A			N/A		-
Fresh	26 - 64 years	Male	Knee	Yes	0	0	negative	0	negative	H1 H2 H3	negative	negative	0	0	negative	0	negative	0	0	negative	0	negative	0	0	negative	0	negative	N/A			N/A		-
Fresh	65+ years	Male	Hip	Yes	0	0	negative	0	negative	H1 H2 H3	negative	negative	0	0	negative	0	negative	0	0	negative	0	negative	0	0	negative	0	negative	N/A			N/A		-
Fresh	65+ years	Male	Knee	No	0	0	negative	0	negative	H1 H2	negative	negative	0	0	negative	0	negative	0	0	negative	0	negative	N/A			N/A		N/A			N/A		-
Fresh	26 - 64 years	Male	Unknown	Yes	0	0	negative	0	negative	H1	negative	negative	0	0	negative	0	negative	N/A			N/A		N/A			N/A		N/A			N/A		-
Fresh	65+ years	Female	Knee	Yes	0	0	negative	0	negative	H1 H2 H3 H4	negative	negative	0	0	negative	0	negative	0	0	negative	0	negative	0	0	negative	0	negative	0	0	negative	0	negative	-
Fresh	65+ years	Female	Unknown	Yes	0	7	Enterococcus faecalis, Finegoldia magna, Peptoniphilus, Peptostreptococcus anaerobius, Klebsiella pneumoniae group, Morganella morganii, Proteus spp.	3	Enterococcus faecalis, Klebsiella pneumoniae, Proteus mirabilis	H1 H2 H3	Enterococcus faecalis, Peptoniphilus, Peptostreptococcus anaerobius, Morganella morganii, Proteus spp., Pseudomonas aeruginosa	Enterococcus faecalis, Klebsiella pneumoniae, Proteus mirabilis	0	6	Enterococcus faecalis, Peptoniphilus, Peptostreptococcus anaerobius, Morganella morganii, Proteus spp., Pseudomonas aeruginosa	3	Enterococcus faecalis, Klebsiella pneumoniae, Proteus mirabilis	0	6	Enterococcus faecalis, Peptoniphilus, Peptostreptococcus anaerobius, Morganella morganii, Proteus spp., Pseudomonas aeruginosa	2	Enterococcus faecalis, Proteus mirabilis	0	1	Proteus spp.	2	Enterococcus faecalis, Proteus mirabilis	N/A			N/A		P
Fresh	26 - 64 years	Male	Knee	Yes	0	0	negative	0	negative	H1 H2 H3	negative	negative	0	0	negative	0	negative	0	0	negative	0	negative	0	0	negative	0	negative	N/A			N/A		-
Fresh	26 - 64 years	Male	Hip	Yes	0	0	negative	0	negative	H1	negative	negative	0	0	negative	0	negative	N/A			N/A		N/A			N/A		N/A			N/A		-
Fresh	65+ years	Female	Knee	Yes	0	0	negative	0	negative	H1 H2	negative	negative	0	0	negative	0	negative	0	0	negative	0	negative	N/A			N/A		N/A			N/A		-
Fresh	26 - 64 years	Male	Hip	Yes	0	0	negative	0	negative	H1 H2	negative	negative	0	0	negative	0	negative	0	0	negative	0	negative	N/A			N/A		N/A			N/A		-
Fresh	65+ years	Male	Knee	Yes	0	1	Staphylococcus aureus	0	negative	H1 H2 H3	Staphylococcus aureus	negative	0	0	negative	0	negative	0	1	Staphylococcus aureus	0	negative	0	0	negative	0	negative	N/A			N/A		M
Fresh	65+ years	Female	Hip	Yes	0	0	negative	0	negative	H1 H2	negative	negative	0	0	negative	0	negative	0	0	negative	0	negative	N/A			N/A		N/A			N/A		-
Fresh	65+ years	Male	Hip	Yes	4	0	negative	0	negative	H1 H2	negative	negative	4	0	negative	0	negative	4	0	negative	0	negative	N/A			N/A		N/A			N/A		-
Fresh	65+ years	Female	Hip	Yes	0	0	negative	0	negative	H1	negative	negative	0	0	negative	0	negative	N/A			N/A		N/A			N/A		N/A			N/A		-
Fresh	65+ years	Female	Hip	Yes	0	0	negative	0	negative	H1 H2	negative	negative	0	0	negative	0	negative	0	0	negative	0	negative	N/A			N/A		N/A			N/A		-
Fresh	65+ years	Male	Knee	Yes	0	0	negative	0	negative	H1 H2	negative	negative	0	0	negative	0	negative	0	0	negative	0	negative	N/A			N/A		N/A			N/A		-
Fresh	26 - 64 years	Male	Knee	Yes	0	1	Staphylococcus aureus	1	Staphylococcus aureus	H1 H2 H3	Staphylococcus aureus	Staphylococcus aureus	0	1	Staphylococcus aureus	1	Staphylococcus aureus	0	1	Staphylococcus aureus	1	Staphylococcus aureus	0	1	Staphylococcus aureus	1	Staphylococcus aureus	N/A			N/A		M
Fresh	65+ years	Male	Knee	Yes	0	0	negative	1	Parvimonas micra	H1 H2 H3 H4	negative	negative	0	0	negative	0	negative	0	0	negative	0	negative	0	0	negative	0	negative	0	0	negative	0	negative	-
Fresh	5 - 15 years	Male	Knee	Yes	5	0	negative	0	negative	H1 H2 H3	negative	negative	5	0	negative	0	negative	5	0	negative	0	negative	5	0	negative	0	negative	N/A			N/A		-
Fresh	65+ years	Male	Hip	Yes	0	0	negative	0	negative	H1 H2	negative	negative	0	0	negative	0	negative	0	0	negative	0	negative	N/A			N/A		N/A			N/A		-
Fresh	65+ years	Female	Hip	Yes	0	1	Enterococcus faecalis	1	Enterococcus faecalis	H1	Enterococcus faecalis	Enterococcus faecalis	0	1	Enterococcus faecalis	1	Enterococcus faecalis	N/A			N/A		N/A			N/A		N/A			N/A		M
Fresh	65+ years	Female	Knee	Yes	0	1	Staphylococcus aureus	0	negative	H1	negative	negative	0	0	negative	0	negative	N/A			N/A		N/A			N/A		N/A			N/A		M
Fresh	65+ years	Male	Knee	No	0	0	negative	0	negative	H1	negative	negative	0	0	negative	0	negative	N/A			N/A		N/A			N/A		N/A			N/A		-
Fresh	65+ years	Female	Hip	Yes	0	0	negative	1	Staphylococcus aureus	H1	negative	negative	0	0	negative	0	negative	N/A			N/A		N/A			N/A		N/A			N/A		-
Fresh	26 - 64 years	Female	Hip	No	0	0	negative	0	negative	H1	negative	negative	0	0	negative	0	negative	N/A			N/A		N/A			N/A		N/A			N/A		-
Fresh	26 - 64 years	Male	Knee	Yes	0	0	negative	0	negative	H1 H2	Enterococcus faecalis, Escherichia coli	Escherichia coli	0	1	Escherichia coli	1	Escherichia coli	0	2	Enterococcus faecalis, Escherichia coli	1	Escherichia coli	N/A			N/A		N/A			N/A		P
Fresh	65+ years	Male	Knee	Yes	1	0	negative	0	negative	H1	negative	negative	1	0	negative	0	negative	N/A			N/A		N/A			N/A		N/A			N/A		-
Frozen	65+ years	Female	Hip	Yes	427	0	negative	0	negative	H1	negative	negative	455	0	negative	0	negative	N/A			N/A		N/A			N/A		N/A			N/A		-
Frozen	65+ years	Female	Knee	Yes	399	0	negative	0	negative	H1	negative	negative	459	0	negative	0	negative	N/A			N/A		N/A			N/A		N/A			N/A		-
Frozen	65+ years	Female	Hip	Yes	402	0	negative	0	negative	H1	negative	negative	459	0	negative	0	negative	N/A			N/A		N/A			N/A		N/A			N/A		-
Frozen	65+ years	Male	Hip	Yes	410	0	negative	0	negative	H1	Enterobacter cloacae complex, Klebsiella pneumoniae group	negative	470	2	Enterobacter cloacae complex, Klebsiella pneumoniae group	0	negative	N/A			N/A		N/A			N/A		N/A			N/A		P
Frozen	65+ years	Female	Hip	Yes	414	2	Escherichia coli, Proteus spp.	1	Escherichia coli, Proteus mirabilis	H1	Escherichia coli, Proteus spp.	Escherichia coli, Proteus mirabilis	474	2	Escherichia coli, Proteus spp.	2	Escherichia coli, Proteus mirabilis	N/A			N/A		N/A			N/A		N/A			N/A		P
Frozen	65+ years	Female	Knee	Yes	429	0	negative	0	negative	H1	negative	negative	477	0	negative	0	negative	N/A			N/A		N/A			N/A		N/A			N/A		-
Frozen	65+ years	Female	Knee	Yes	421	0	negative	0	negative	H1	negative	negative	481	0	negative	0	negative	N/A			N/A		N/A			N/A		N/A			N/A		-
Frozen	65+ years	Male	Hip	Yes	435	0	negative	0	negative	H1	negative	negative	483	0	negative	0	negative	N/A			N/A		N/A			N/A		N/A			N/A		-
Frozen	65+ years	Male	Hip	Yes	440	0	negative	0	negative	H1	negative	negative	490	0	negative	0	negative	N/A			N/A		N/A			N/A		N/A			N/A		-
Frozen	26 - 64 years	Female	Knee	Yes	441	0	negative	0	negative	H1	negative	negative	491	0	negative	0	negative	N/A			N/A		N/A			N/A		N/A			N/A		-
Frozen	26 - 64 years	Female	sacroiliitis	Unknown	490	0	negative	0	negative	H1	negative	negative	491	0	negative	0	negative	N/A			N/A		N/A			N/A		N/A			N/A		-
Frozen	26 - 64 years	Female	Hip	Yes	493	0	negative	0	negative	H1	negative	negative	493	0	negative	0	negative	N/A			N/A		N/A			N/A		N/A			N/A		-
Frozen	26 - 64 years	Female	Knee	No	496	0	negative	0	negative	H1	Serratia marcescens	Serratia marcescens	496	1	Serratia marcescens	1	Serratia marcescens	N/A			N/A		N/A			N/A		N/A			N/A		M
Frozen	65+ years	Female	Knee	Yes	447	1	Candida, Candida albicans	1	Candida albicans	H1	negative	negative	497	0	negative	0	negative	N/A			N/A		N/A			N/A		N/A			N/A		M
Frozen	65+ years	Male	Knee	Yes	450	0	negative	0	negative	H1	negative	negative	500	0	negative	0	negative	N/A			N/A		N/A			N/A		N/A			N/A		-
Frozen	26 - 64 years	Female	Hip	Yes	451	1	Escherichia coli	1	Escherichia coli	H1	Escherichia coli	negative	501	1	Escherichia coli	0	negative	N/A			N/A		N/A			N/A		N/A			N/A		M
Frozen	65+ years	Female	Hip	Yes	473	0	negative	0	negative	H1	negative	negative	528	0	negative	0	negative	N/A			N/A		N/A			N/A		N/A			N/A		-
Frozen	65+ years	Female	Hip	Yes	500	0	negative	0	negative	H1	negative	negative	532	0	negative	0	negative	N/A			N/A		N/A			N/A		N/A			N/A		-
Frozen	65+ years	Male	Hip	Yes	480	0	negative	0	negative	H1	negative	negative	535	0	negative	0	negative	N/A			N/A		N/A			N/A		N/A			N/A		-
Frozen	26 - 64 years	Male	Knee	No	507	1	Enterobacter cloacae complex	1	Enterobacter cloacae	H1	Enterobacter cloacae complex	Enterobacter cloacae	569	1	Enterobacter cloacae complex	1	Enterobacter cloacae	N/A			N/A		N/A			N/A		N/A			N/A		M
Frozen	5 - 15 years	Female	Knee	No	514	0	negative	0	negative	H1	negative	negative	574	0	negative	0	negative	N/A			N/A		N/A			N/A		N/A			N/A		-
Frozen	26 - 64 years	Male	Knee	Yes	549	0	negative	0	negative	H1	Staphylococcus aureus	Staphylococcus aureus	584	1	Staphylococcus aureus	1	Staphylococcus aureus	N/A			N/A		N/A			N/A		N/A			N/A		M
Frozen	65+ years	Male	Hip	Yes	561	1	Candida, Candida albicans	1	Candida albicans	H1	Enterococcus faecalis, Proteus spp., Candida, Candida albicans	negative	597	4	Enterococcus faecalis, Proteus spp., Candida, Candida albicans	0	negative	N/A			N/A		N/A			N/A		N/A			N/A		P
Frozen	65+ years	Male	Hip	Yes	519	0	negative	0	negative	H1	Staphylococcus aureus	Staphylococcus aureus	616	1	Staphylococcus aureus	1	Staphylococcus aureus	N/A			N/A		N/A			N/A		N/A			N/A		M
Frozen	65+ years	Female	Hip	Yes	518	0	negative	0	negative	H1	Parvimonas micra, Staphylococcus aureus, Streptococcus spp.	negative	618	3	Parvimonas micra, Staphylococcus aureus, Streptococcus spp.	0	negative	N/A			N/A		N/A			N/A		N/A			N/A		P
Frozen	65+ years	Male	Knee	Yes	525	1	Streptococcus spp.	1	Streptococcus dysgalactiae	H1	Streptococcus spp.	Streptococcus dysgalactiae	625	1	Streptococcus spp.	1	Streptococcus dysgalactiae	N/A			N/A		N/A			N/A		N/A			N/A		M
Fresh	65+ years	Male	Hip	Yes	0	2	Staphylococcus aureus, Serratia marcescens	1	Staphylococcus aureus	H1	Staphylococcus aureus	Staphylococcus aureus	0	1	Staphylococcus aureus	1	Staphylococcus aureus	N/A			N/A		N/A			N/A		N/A			N/A		P
Fresh	26 - 64 years	Male	Hip	Yes	3	0	negative	0	negative	H1 H2	negative	negative	3	0	negative	0	negative	3	0	negative	0	negative	N/A			N/A		N/A			N/A		-
Fresh	65+ years	Male	Knee	No	3	1	Streptococcus spp.	1	Streptococcus gordonii	H1	Streptococcus spp.	Streptococcus gordonii	3	1	Streptococcus spp.	1	Streptococcus gordonii	N/A			N/A		N/A			N/A		N/A			N/A		M
Fresh	65+ years	Female	Hip	Yes	3	1	Proteus spp.	1	Proteus mirabilis	H1	Proteus spp.	Proteus mirabilis	3	1	Proteus spp.	1	Proteus mirabilis	N/A			N/A		N/A			N/A		N/A			N/A		M
Fresh	65+ years	Female	Hip	Yes	0	1	Klebsiella pneumoniae group	1	Klebsiella pneumoniae	H1	negative	negative	0	0	negative	0	negative	N/A			N/A		N/A			N/A		N/A			N/A		M
Fresh	26 - 64 years	Male	Hip	Yes	0	1	Staphylococcus aureus	1	Staphylococcus aureus	H1	Staphylococcus aureus	Staphylococcus aureus	0	1	Staphylococcus aureus	1	Staphylococcus aureus	N/A			N/A		N/A			N/A		N/A			N/A		M
Fresh	26 - 64 years	Female	Hip	Yes	2	1	Peptoniphilus	1	Peptoniphilus assacharolyticus	H1	Peptoniphilus	Peptoniphilus assacharolyticus	2	1	Peptoniphilus	1	Peptoniphilus assacharolyticus	N/A			N/A		N/A			N/A		N/A			N/A		M
Fresh	26 - 64 years	Male	Back of the hand	No	2	1	Staphylococcus aureus	1	Staphylococcus aureus	H1	Staphylococcus aureus	negative	2	1	Staphylococcus aureus	0	negative	N/A			N/A		N/A			N/A		N/A			N/A		M
Fresh	26 - 64 years	Male	Knee	No	4	0	negative	0	negative	H1	Enterobacter cloacae complex	negative	4	1	Enterobacter cloacae complex	0	negative	N/A			N/A		N/A			N/A		N/A			N/A		M
